# Supplementary material for: Psychographic variables, tourist behaviour and vandalism in the South-East Asian tourism sector
Source: PLoS One. 2021 Jun 3;16(6):e0252195. doi: 10.1371/journal.pone.0252195 (PMC8174698; doi:10.1371/journal.pone.0252195)
Supplement: S1 Data — (XLSX) [file pone.0252195.s001.xlsx]

## Sheet: Survey_description_Bhati
Destination	Attraction	@1_familiar	@2_visit	@3_aware	@4a_Graffitti	@4b_Carving	@4c_Litter	@4d_Defacing	@4e_Break	@4f_Public	@4g_Private	@4h_Garden	@4i_Env	@4j_others	@5_prob1	@6_sug1	@6_sug2	@7a_LY	@7b_LA	@7c_Visitor	@7d_Intl	@7e_others	@7e_others_r	@8_damage	@9_futdamage	@10_sug1	@10_sug2	@11a_rude	@11b_visit	@11c_resp	@11d_pride	@12a_exp	@12b_visits	@12c_Busin	@12d_Resid	@13a_inteve	@13b_inform	@13c_social	@13d_talk	@13e_respo	@13f_others	@14_Per.Act	@15a_PR	@15b_taskf	@15c_lecture	@15d_volunt	@15e_others	@16_comm.act	@17a_Imp.des
1	Orchard Road	2	4	2	3	2	3	3	2	3	3	3	3	3	crowd	restrict local transport		4	3	4	3		3	2	0	maintenance inspection	CCTVs	5	4	3	3	4	4	3	4	4	4	4	4	3	3	4	4	3	3	3	3	4	4
1	Orchard Road	2	4	2	2	4	4	4	4	4	4	4	4	3	litter, defacing	install dustbins	safeguarding statues	4	3	1	1		3	4	0	start entry fees	barricades, guards	5	3	2	3	5	4	3	3	3	4	5	2	2	3	3	3	4	2	3	3	5	4
1	Orchard Road	2	3	0	4	4	4	4	4	4	4	4	4	3	damage to public facilities and trees	fines and penalties	surveilance	4	4	2	1		3	4	4	watch youths	volunteers employed	4	4	5	5	5	4	5	4	5	5	5	4	4	3	4	4	3	4	3	3	4	5
1	Botanical Gardens	2	4	2	3	3	4	3	2	4	3	4	4	3	misbehavior	restriction		5	4	5	5		3	4	4	surveillance	strict rules	4	3	3	3	4	5	3	3	3	4	3	3	3	3	3	4	3	3	5	3	4	4
1	Botanical Gardens	2	2	2	3	4	4	2	1	1	1	3	3	3	opening hour till midnight	reduce closing hours		5	5	1	1		3	0	2	security guards	decrease closing hours	2	1	2	5	5	5	1	3	1	5	4	5	1	3	4	1	2	5	4	3	2	1
1	Botanical Gardens	2	4	0	2	4	4	3	2	4	4	4	4	3	pets	ban pets		5	4	5	3		3	4	4	time restriction at night	security personnel	3	4	3	4	5	5	2	3	3	4	4	5	2	3	3	3	3	4	5	3	1	4
1	Clarke Quay	2	4	0	4	4	4	4	4	4	4	4	4	3	damge to public and private property	report, CCTV footage		4	4	4	4		3	2	2	CCTV		1	2	2	4	4	4	3	3	2	4	3	3	2	3	2	3	3	3	3	3	3	4
1	Clarke Quay	2	4	2	4	3	3	3	3	3	4	4	4	3				5	3	3	3		3	3	3			4	4	3	5	4	4	4	3	4	5	4	4	3	3	5	4	5	4	4	3	4	4
1	Clarke Quay	2	1	0	3	3	3	3	3	3	3	3	3	3				4	4	3	3		3	4	0			3	3	3	3	3	3	3	3	3	3	3	3	3	3	3	3	3	3	3	3	3	3
1	Marina Bay	2	2	2	4	3	3	4	3	4	3	4	4	3	damage by local youth	increase security		4	4	4	4		3	0	4			2	2	3	3	5	5	3	3	3	4	3	4	2	3	4	4	3	3	4	3	4	3
1	Marina Bay	2	2	2	4	4	4	4	4	4	4	4	4	3	loss of beauty	surveillance camera	create awareness	3	2	4	3		3	4	4	change mentality	increase severity of punishment	1	1	1	5	5	5	3	3	5	5	5	3	1	3	4	5	3	2	4	3	4	3
1	Marina Bay	2	3	2	2	2	4	1	4	4	1	2	4	3	litter	fine system		5	3	3	5		3	4	2	create awareness		4	2	2	4	3	3	5	3	4	5	3	4	2	3	4	3	4	3	4	3	4	4
1	Sentosa	2	4	0	4	3	3	4	4	4	4	2	4	3	breakage of public facilities	CCTV		4	4	3	3		3	2	2			4	2	3	4	4	2	3	3	2	2	2	2	2	3	1	3	4	3	3	3	3	4
1	Sentosa	2	4	0	4	4	3	4	3	4	4	4	3	3	damage of naturual environment	less smoking area		5	4	3	4		3	4	0			4	5	2	5	5	5	5	4	3	5	4	2	2	3	5	4	5	4	5	3	4	4
1	Sentosa	2	4	2	3	4	4	3	4	4	4	4	4	3	litter	enough trash bins		5	4	4	4		3	4	4	littering		4	2	2	4	4	4	3	3	2	4	4	4	2	3	4	4	4	4	2	3	4	4
1	Sentosa	2	2	0	4	4	4	4	4	4	4	4	4	3				4	3	4	4		3	2	2			3	2	2	4	4	4	3	3	4	5	4	4	4	3	3	3	3	3	3	3	3	5
1	Sentosa	2	1	2	2	4	4	4	4	4	4	4	4	3	unpleasant image of attraction	police patrol	graffitti competitions	4	4	4	4		3	4	2	educate		3	3	2	4	5	5	5	5	3	4	2	3	3	3	3	4	4	4	4	3	4	4
1	Sentosa	2	1	2	4	3	4	4	4	4	4	4	4	3	graffitti	tighter security	police	4	4	5	4		3	4	2	rangers		4	4	2	4	4	4	4	4	4	4	3	4	2	3	4	4	4	3	4	3	3	4
1	Sentosa	2	1	2	4	3	4	4	4	4	4	4	4	3	breakage of public facilities	tighter security		4	4	3	3		3	4	0	security guards		4	2	2	4	5	5	3	3	4	5	2	4	2	3	3	3	4	4	5	3	3	3
1	Sentosa	2	4	2	2	2	2	1	1	1	1	1	1	3				3	3	3	3		3	2	2			3	3	3	4	3	3	3	3	2	4	3	3	3	3	3	3	2	3	3	3	1	3
1	Sentosa	2	4	2	4	3	4	4	4	4	4	4	4	3	causes people to stay away	prevention of destruction		5	2	2	2		3	4	4	increase awareness		5	4	4	5	5	5	3	3	3	4	4	4	3	3	4	5	5	5	4	3	1	5
1	Sentosa	2	4	2	3	3	4	3	3	4	4	4	4	3	litter	severe fines	more recycling bins	5	4	5	4		3	4	4			2	3	4	4	4	4	3	3	3	4	4	2	3	3	4	4	4	1	1	3	3	4
1	Sentosa	1	1	0	3	3	3	3	3	3	3	3	3	3				3	3	3	3		3	2	4			3	3	3	3	3	3	3	3	3	3	3	3	3	3	4	3	3	3	3	3	3	3
1	Sentosa	2	4	2	3	3	3	3	3	3	3	3	3	3				5	3	3	3		3	2	4			4	4	4	4	4	3	3	2	4	4	4	4	4	3	4	4	4	4	4	3	4	4
1	Sentosa	2	4	2	4	4	4	4	4	4	4	4	4	3		warning signage		5	3	4	3		3	4	2			3	3	3	3	3	3	3	3	3	3	3	3	3	3	3	3	3	3	3	3	3	3
1	Sentosa	2	4	2	4	3	3	4	3	3	3	3	3	3	overcrowding	proper crowd control		4	3	3	3		3	4	4			1	2	4	2	4	4	4	4	3	4	3	3	3	3	3	3	3	3	3	3	3	4
1	Sentosa	2	4	2	4	4	4	4	4	4	4	4	4	3				4	3	3	4		3	0	2			4	3	2	3	4	4	3	3	3	3	3	3	3	3	3	3	3	3	3	3	3	3
1	Sentosa	2	2	2	1	4	3	4	4	4	4	4	4	3				5	3	3	3		3	4	0			2	4	3	3	4	5	5	4	5	5	5	4	2	3	4	4	4	4	4	3	3	4
1	Botanical Gardens	2	4	1	1	1	2	1	1	1	1	1	3	3				3	3	3	3		3	1	1			2	1	2	4	4	3	3	3	2	2	2	2	3	3	1	3	3	3	4	3	3	3
1	Botanical Gardens	2	2	1	2	2	2	2	2	2	2	2	2	3	litter	cleaners/sweepers		4	4	4	4		3	2	1	attractive bins	maintenance of bins	1	2	4	4	5	4	2	4	2	4	3	3	3	3	2	4	4	3	4	0	3	3
1	Botanical Gardens	2	3	1	1	3	3	1	2	1	1	2	2	3	litter	clearly marked bins	regular park cleaning	4	4	3	4		3	1	1			2	2	2	4	4	4	3	4	3	4	3	4	2	3	3	2	4	3	4	3	3	4
1	Botanical Gardens	2	4	1	1	1	1	1	1	1	1	1	1	3				2	2	2	2		3	1	1			2	2	3	3	4	3	4	3	4	4	4	4	4	3	5	4	4	4	4	3	5	4
1	Marina Bay	2	1	0	2	2	4	2	4	3	2	1	3	3		improve CCTV	increase the fine	4	3	4	4	workers	3	2	2	more CCTV	more police	1	3	2	3	3	2	3	3	3	4	4	5	2	3	4	4	3	4	4	3	3	4
1	Marina Bay	2	1	0	4	4	4	4	4	4	4	4	4	3				5	5	5	5	internat	3	1	2			2	1	2	3	1	5	3	5	3	2	4	5	4	3	4	3	4	5	4	3	4	4
1	Marina Bay	2	3	1	4	4	3	3	4	4	1	4	4	3				3	3	5	5		3	2	3			5	4	5	4	4	5	5	3	5	4	4	5	5	3	5	5	5	4	5	3	4	5
1	Marina Bay	1	3	0	4	3	1	2	0	3	4	3	3	3				4	3	2	4		3	3	2			5	4	3	4	3	4	4	5	4	5	3	4	3	3	3	4	3	4	4	3	3	3
1	Marina Bay	2	2	0	3	4	3	3	2	3	2	4	3	3				3	4	2	5		3	3	3			3	4	4	3	3	4	2	3	3	3	3	4	5	3	3	3	2	2	3	3	4	3
1	Marina Bay	1	2	0	3	2	3	2	3	2	3	2	3	3				3	3	3	3		3	1	1			3	3	3	3	3	3	3	3	3	3	3	3	3	3	3	3	3	3	3	3	3	3
1	Marina Bay	1	1	0	2	3	4	3	3	2	3	2	2	3				2	3	3	2		3	3	4			4	3	5	4	2	4	3	4	3	3	2	3	4	3	3	4	4	3	2	3	2	2
1	Marina Bay	2	2	2	4	4	4	4	3	3	2	2	2	3				3	3	4	4		3	2	1			3	4	4	2	3	2	3	3	2	3	4	4	5	3	4	5	5	5	5	3	4	4
1	Marina Bay	2	1	1	4	3	3	4	3	2	4	3	3	3				5	3	4	4		3	2	2			4	3	5	4	5	3	4	5	4	5	4	3	3	3	3	3	3	3	3	3	3	3
1	Marina Bay	2	1	0	1	1	4	4	4	4	1	1	3	3				5	3	5	5		3	2	1			5	5	2	3	4	4	4	3	4	4	3	3	3	3	3	5	5	5	5	3	4	5
1	Marina Bay	1	1	1	2	2	2	2	2	2	2	2	2	3				3	3	3	3		3	1	1			3	3	3	3	3	3	3	3	3	3	3	3	3	3	3	3	3	3	3	3	3	3
1	Marina Bay	2	1	0	1	1	4	4	4	1	2	2	3	3				4	4	4	4		3	2	2			1	5	2	3	3	3	2	4	4	4	4	4	4	3	1	5	5	5	5	3	4	5
1	Marina Bay	2	2	0	3	2	4	2	4	2	2	2	3	3				3	3	3	3		3	2	3			2	4	3	3	4	4	4	3	4	4	3	5	3	3	3	3	3	4	4	3	3	4
1	Marina Bay	2	4	2	3	3	3	3	3	3	3	3	3	3				2	2	3	4		3	2	3			2	2	3	2	3	3	3	3	3	4	4	5	3	3	3	4	3	4	3	3	4	4
1	Marina Bay	2	4	2	2	2	4	3	4	3	2	2	3	3				3	3	4	4		3	2	2			2	1	3	3	3	4	3	3	4	4	3	4	4	3	3	4	3	4	4	3	4	4
1	Takashimaya	1	2	0	2	3	4	3	3	3	2	2	2	3				5	4	4	4		3	3	3			3	4	4	3	4	3	3	3	3	3	4	4	3	3	3	5	4	4	3	3	3	2
1	Takashimaya	2	1	2	4	4	4	4	4	3	4	4	4	3				5	5	4	5		3	1	3			4	4	3	4	4	4	3	3	3	3	3	2	3	3	4	4	4	4	4	3	4	4
1	Takashimaya	1	2	0	2	3	3	2	2	2	1	2	2	3	violence	camera	fine	4	3	2	2		3	3	3			4	5	4	4	3	2	4	3	3	4	4	3	3	3	4	3	4	3	3	3	3	3
1	Takashimaya	1	1	0	3	2	3	3	3	2	2	3	2	3				2	3	4	3		3	3	2			3	2	3	3	2	3	3	3	3	4	4	3	2	3	4	3	3	5	3	3	3	3
1	Takashimaya	1	1	0	2	3	2	3	3	3	4	2	3	3				3	2	3	4		3	2	3			3	4	3	3	3	5	4	3	3	4	2	3	3	3	4	2	3	4	3	3	4	3
1	Takashimaya	2	1	0	3	3	3	4	3	3	4	4	3	3				5	5	4	4		3	3	3			4	4	4	3	4	4	3	3	4	3	3	3	3	3	4	4	4	4	3	3	3	3
1	Takashimaya	2	1	2	4	4	3	4	4	4	4	4	4	3				5	4	2	1		3	3	3			4	4	5	5	3	3	3	3	3	3	3	3	3	3	3	4	4	4	4	3	3	4
1	Takashimaya	1	1	1	3	3	3	3	2	2	2	3	2	3				2	3	4	3		3	2	3			4	3	4	4	2	3	3	3	3	2	3	4	3	3	3	3	3	3	3	3	4	4
1	Takashimaya	2	1	2	4	4	4	3	4	4	4	4	4	3				4	4	4	5		3	3	1			2	4	3	4	5	5	3	3	3	3	3	4	4	3	3	3	5	4	4	3	4	4
1	Takashimaya	2	1	0	3	3	3	4	4	4	4	4	4	3				4	4	4	4		3	3	3			4	4	5	4	4	3	4	3	3	3	3	3	4	3	3	4	4	3	3	3	4	4
1	Takashimaya	2	3	0	3	3	3	3	2	3	2	2	2	3				3	3	4	4		3	3	2			3	3	2	4	2	4	3	3	2	4	4	2	2	3	3	3	2	2	3	3	3	2
1	Takashimaya	1	1	0	2	4	4	4	4	4	4	4	4	3				5	4	3	3		3	1	1			2	1	2	4	4	4	3	2	4	4	4	4	4	3	4	4	4	4	4	3	3	4
1	Takashimaya	2	3	2	4	4	4	4	4	4	4	4	4	3				5	5	5	3		3	2	4			5	2	2	4	5	5	5	5	3	5	5	1	3	3	4	5	4	4	4	3	5	5
1	Takashimaya	1	1	0	3	4	4	4	4	4	4	4	4	3				4	3	3	2		3	1	3			3	4	4	3	4	2	3	2	2	2	4	2	3	3	3	3	3	4	3	3	2	3
1	Takashimaya	1	1	0	3	3	3	2	2	3	3	4	3	3				4	4	3	3		3	3	3			5	5	4	4	4	4	3	3	3	3	4	3	3	3	4	4	4	5	5	3	3	4
1	Takashimaya	2	1	2	3	3	3	2	4	4	3	2	3	3				4	4	3	5		3	2	3			4	4	4	4	3	4	5	3	4	4	3	4	4	3	4	4	4	3	3	3	4	4
1	Takashimaya	2	2	1	3	4	3	3	3	2	3	2	2	3	litter	legal action	fine	2	3	3	3		3	2	3	renovation	shift to new place	3	2	4	3	4	3	3	4	2	3	3	2	4	3	3	3	4	4	3	3	3	2
1	Orchard Road	1	1	0	4	4	3	4	4	4	4	4	4	3	breakage of public facilities	educate the public	enforcement of law	5	3	3	3		3	4	3			2	3	2	3	4	4	3	3	2	2	3	2	3	3	3	4	4	4	5	3	4	4
1	Orchard Road	2	1	2	4	3	4	4	3	3	3	4	4	3	litter	prominent rubbish bins	legal action	2	2	2	4		3	1	1			2	2	4	2	4	4	3	3	2	4	2	2	4	0	1	2	2	2	2	3	2	4
1	Orchard Road	1	1	0	1	4	4	4	4	4	4	4	3	3	violence			5	4	2	1		3	1	1			5	5	3	3	3	3	3	3	3	3	3	3	3	3	3	3	3	3	3	3	4	4
1	Orchard Road	1	1	1	3	3	4	3	3	3	3	3	4	3		corrective work order		4	4	3	3		3	2	3			4	4	2	4	5	5	3	5	2	4	2	2	2	3	3	4	4	4	4	3	3	4
1	Orchard Road	1	1	1	4	4	4	4	4	4	4	4	3	3				4	3	3	3		3	1	1			4	3	4	4	3	4	3	4	3	4	3	4	3	3	2	3	3	3	3	3	3	3
1	Orchard Road	2	4	2	4	4	3	4	4	4	3	3	3	3	vandalism	cctv	security personnel	4	3	3	2		3	3	2	security personnel	CCTVs	4	4	3	3	4	3	3	4	3	3	4	4	3	3	3	3	4	3	4	3	3	4
1	Orchard Road	1	1	0	4	4	4	4	4	4	4	4	4	3				3	3	3	3		3	1	3			4	4	4	4	5	5	3	4	4	5	3	4	3	3	3	4	4	4	4	3	3	4
1	Orchard Road	2	2	2	3	3	3	3	3	3	3	3	3	3				4	3	5	3		3	3	3			3	3	3	3	3	3	3	3	3	3	3	3	3	3	4	3	3	3	3	3	4	4
1	Orchard Road	2	2	2	4	4	4	4	4	4	4	4	3	3	litter	more visible attractive s	more visible bins	4	4	4	4		3	3	2	more visible bins		3	4	2	4	5	4	3	4	4	4	4	4	4	3	4	4	3	3	3	3	4	4
1	Orchard Road	1	1	1	2	2	3	4	4	4	4	3	4	3		security	sign of fine	2	2	5	3		3	1	1			2	2	2	4	4	4	4	4	2	4	3	4	3	3	3	4	4	4	4	3	4	3
1	Orchard Road	1	1	1	2	3	2	4	4	4	3	4	3	3	very bad	security guards	cctv	3	2	5	5		3	3	3			2	4	2	4	4	4	4	4	3	3	3	3	3	3	4	4	4	3	3	3	5	3
1	Orchard Road	2	1	2	3	4	4	4	4	4	4	4	4	3		stricter laws	fines	5	4	4	3		3	1	1			2	3	4	3	4	4	3	4	2	2	2	4	2	3	2	4	4	2	4	3	2	3
1	Orchard Road	2	2	0	3	3	3	3	4	3	4	4	3	3				3	3	2	3		3	1	3			3	3	3	3	3	3	3	3	3	3	3	3	3	3	3	3	3	3	3	3	3	3
1	Orchard Road	1	1	0	4	4	4	4	4	4	4	4	3	3		fine		5	4	4	3		3	1	1			2	4	2	4	4	4	4	4	3	4	4	4	2	3	3	5	5	5	4	3	5	5
1	Orchard Road	1	1	0	2	4	4	4	4	4	4	4	4	3	cause convenience	fine	camera	5	4	3	3		3	1	1	renovation	shift to new place	2	1	2	4	4	4	3	2	4	4	4	4	4	3	4	4	4	4	4	3	3	4
1	Orchard Road	1	1	0	2	4	4	4	4	4	4	4	4	3				5	4	3	3		3	1	1			2	1	2	4	4	4	3	2	4	4	4	4	4	3	4	4	4	4	4	3	3	4
1	Orchard Road	1	1	2	3	4	3	3	3	3	3	4	3	3	not really by visitors	nothing		4	4	3	3		3	4	4	fine		3	3	3	3	3	3	3	5	4	4	4	4	4	3	3	4	4	4	4	3	3	4
1	Orchard Road	2	4	2	4	4	4	4	4	4	4	4	4	3	bad habits	increase sign boards	more advertisments	4	4	3	3		3	3	4	personal grooming		4	4	3	4	4	4	3	4	3	3	4	4	2	3	4	5	5	5	5	3	5	5
1	Orchard Road	1	1	0	2	3	2	2	1	2	2	2	2	3				3	3	3	3		3	1	1			2	3	3	3	3	3	3	3	3	3	3	3	3	3	3	3	3	3	3	3	3	3
1	Orchard Road	1	1	0	3	4	4	4	4	4	4	4	4	3	negative image	stricter laws		4	3	3	2		3	1	3	more patrol		2	4	2	4	4	2	3	2	2	4	2	2	3	3	3	3	3	4	3	3	2	3
1	Orchard Road	2	3	2	4	4	4	4	4	4	4	4	4	3	anger	heavy penalty and punishm		5	5	5	3		3	2	4			5	2	2	3	5	5	5	5	3	5	5	1	3	3	4	5	4	4	4	3	5	5
1	Orchard Road	1	1	1	1	3	4	4	4	4	4	4	2	3	mess	repair		3	3	3	3		3	1	1	deal with it		3	3	2	3	4	3	3	3	3	4	3	3	3	3	3	3	3	3	3	3	3	3
1	Orchard Road	1	1	0	3	2	3	2	2	2	2	2	2	3				3	2	3	4		3	1	1			4	3	4	2	4	4	3	3	2	3	2	4	2	3	3	3	3	3	3	3	3	4
1	Orchard Road	2	1	2	2	2	4	2	4	4	2	4	3	3				3	3	3	3		3	1	2			4	4	3	4	4	3	3	3	3	3	4	4	2	3	3	4	4	3	4	3	4	4
1	Orchard Road	2	1	0	4	4	4	4	4	4	4	4	4	3				4	4	3	3		3	1	3			4	4	2	4	4	4	3	3	3	3	3	4	3	3	3	4	4	4	4	3	4	4
1	Orchard Road	2	1	2	4	1	1	1	1	1	1	1	1	3	graffiti	Heavy fines		5	1	1	3		3	1	1	remove graffiti quick		1	1	5	3	4	3	3	3	1	5	5	5	3	3	3	5	5	5	3	3	1	5
1	Orchard Road	2	4	2	3	4	3	3	4	3	4	4	3	3	vandalism	more frequent patrol	tighter security	5	4	5	4		3	3	3	security cameras	property protection	1	2	1	4	4	4	3	4	2	2	4	4	2	3	3	3	3	4	4	3	2	4
1	Orchard Road	2	4	1	3	4	4	4	4	4	4	4	4	3		more camera		4	4	4	3		3	3	3			2	4	3	4	5	5	3	3	3	3	3	4	4	3	3	5	5	4	4	3	4	4
1	Orchard Road	2	3	2	3	3	4	4	4	4	4	3	3	3				4	4	4	4		3	3	3			2	5	2	5	4	4	4	4	4	4	4	4	4	3	4	4	4	4	4	3	4	4
1	Orchard Road	1	1	0	4	4	3	4	4	4	4	3	3	3				4	4	3	3		3	0	3			2	3	2	4	4	4	3	3	4	4	4	4	2	3	3	4	4	4	4	3	4	4
1	Orchard Road	1	1	0	4	4	4	4	3	3	3	2	2	3	litter	more trash bins	more advertisments	4	3	5	3		3	1	1	educate them	more advertisments	3	3	2	4	4	5	3	3	4	4	4	4	2	3	4	4	4	4	4	3	3	3
1	Orchard Road	1	1	0	4	4	3	4	3	3	3	3	3	3	litter	more trash bins		4	3	4	4		3	1	1			3	3	3	3	4	4	3	3	4	4	4	4	2	3	4	4	4	4	4	3	4	3
1	Orchard Road	2	4	0	1	1	1	1	1	1	2	3	1	3		police control		4	3	4	4		3	3	3	not participating in dama		5	5	4	4	3	3	3	4	3	4	3	3	3	3	2	4	3	4	3	3	3	4
1	Chinatown	2	3	2	3	3	3	3	3	2	3	4	3	3	litter	fine		4	3	4	5		3	3	2	wider		4	5	3	4	4	3	5	4	4	5	3	4	5	3	2	4	5	5	4	3	2	5
1	Orchard Road	2	1	3	3	3	3	3	3	3	3	3	3	3				4	4	5	2		3	2	3			4	4	3	2	3	4	5	4	4	4	5	4	3	3	3	4	4	5	3	3	3	5
1	Orchard Road	2	4	1	1	1	2	2	2	1	1	2	1	3				4	3	4	4		3	2	1			3	3	4	4	4	4	3	3	2	2	3	3	3	3	3	4	3	4	3	3	3	4
1	Orchard Road	2	1	3	2	2	2	1	1	2	3	3	3	3				5	4	5	5		3	4	3			5	4	2	5	4	4	3	5	4	4	3	4	2	3	5	4	4	3	5	3	3	4
1	Orchard Road	2	1	3	4	3	4	4	4	4	4	4	3	3	litter	don't litter	stay responsible	4	4	3	4		3	3	1	buildings	gardens	5	5	4	5	3	4	4	5	4	4	5	4	3	3	4	5	5	5	4	3	2	4
1	Orchard Road	2	1	3	4	4	4	3	3	4	4	3	3	3				5	5	4	5		3	2	3			5	3	4	5	5	4	3	4	4	5	4	3	5	3	2	5	4	3	2	3	3	5
1	Orchard Road	2	1	3	3	2	3	3	3	3	3	3	3	3				5	4	5	4		3	2	3			5	4	3	4	4	3	4	3	4	4	3	3	4	3	2	4	4	4	3	3	4	5
1	Orchard Road	2	1	1	4	3	2	2	3	2	1	3	4	3	less greening	fine		5	4	5	4		3	3	3			5	4	5	4	5	4	3	4	5	4	4	4	5	3	3	5	5	4	4	3	3	5
1	Orchard Road	2	3	0	3	4	4	4	4	4	4	4	3	3				5	4	3	3		3	1	3			3	3	4	4	5	4	4	3	4	4	3	5	4	3	3	4	3	5	3	3	3	3
1	Sentosa	1	1	2	4	4	3	3	1	1	1	2	4	3	lost future customers	fine heavily	propaganda model behav	4	3	4	5		3	4	4	cctv	security personnel	4	1	2	4	5	5	3	4	4	4	5	4	2	3	4	5	5	5	4	3	4	5
1	Sentosa	2	2	0	3	4	3	3	4	4	3	2	4	3	litter and environment damage	more bin		4	2	4	5		3	4	3	fine	bins	5	4	2	5	5	5	3	5	4	4	5	2	4	3	4	4	3	5	4	3	3	4
1	Sentosa	2	1	2	3	3	4	3	4	4	4	4	3	3	will affect visitors	posters	more recycling bins	3	4	2	3		3	3	2	cameras		3	4	3	2	3	4	2	3	4	3	4	5	4	3	3	4	4	3	4	3	4	4
1	Sentosa	2	1	1	2	3	4	3	3	4	4	3	4	3	cause pollution	fine		5	3	4	4		3	1	2	cctv	security personnel	4	3	2	4	4	5	3	4	2	2	2	4	1	3	3	4	4	4	4	3	4	4
1	Sentosa	2	1	0	1	2	3	4	4	4	4	4	4	3	unpleasant	higher fines	limit entry of offende	3	3	5	4		3	1	3	cctv	security personnel	4	2	4	3	4	4	2	3	3	4	4	3	2	3	4	3	4	4	4	3	4	5
1	Sentosa	2	1	0	4	2	4	3	4	4	4	4	4	3	damage the view	stricter laws	volunteers	5	3	3	2		3	2	3	fines	advertisments	2	1	4	4	5	5	3	5	5	5	5	5	5	3	3	5	5	5	5	3	4	4
1	Sentosa	2	2	2	4	3	3	4	4	3	4	4	3	3	litter polutes environement	cctv	security personnel	4	3	5	4		3	2	2	cctv	supervisor	4	4	3	4	4	4	3	3	4	4	3	4	3	3	3	4	4	4	3	3	3	4
1	Sentosa	2	2	2	4	3	4	3	3	3	2	2	2	3	litter	litter baskets	warning signs	5	4	5	5		3	1	1	cameras	fines	5	4	4	5	5	4	3	4	4	3	3	3	4	3	3	5	4	4	4	3	4	4
1	Sentosa	1	1	0	3	3	3	3	4	3	2	3	3	3			high penalty	4	4	4	4		3	3	3	police		4	4	5	4	5	5	3	4	4	3	4	5	4	3	4	4	4	4	4	3	4	4
1	Botanical Gardens	2	1	1	1	1	3	2	1	1	1	1	3	3	litter	patrol	clear bins frequently	4	4	4	3		3	2	3	clear the pond of the wee	patrol	2	3	1	5	4	4	3	3	2	4	2	2	1	3	4	2	4	3	4	3	4	4
1	Botanical Gardens	1	1	1	3	3	4	4	4	4	4	4	4	3	litter	clean bins frequently	put up signs	4	4	4	4		3	3	2	clear the pond of the wee	patrol	2	1	2	4	5	4	3	3	2	4	2	2	1	3	3	4	4	4	4	3	2	2
1	Botanical Gardens	2	1	0	4	4	4	4	3	4	4	4	4	3	damage the gardens	educate the public	protection	4	4	3	2		3	1	3	warning	property protection	5	5	3	4	5	5	3	3	5	5	4	5	2	3	4	5	5	5	4	3	5	5
1	Botanical Gardens	1	1	0	2	3	4	2	4	4	3	3	4	3	vandalism	corrective work order	patrol	4	2	2	4		3	1	3	signs		3	2	3	3	2	2	3	3	1	2	2	4	4	3	3	2	4	2	2	3	3	3
1	Botanical Gardens	2	3	0	2	3	4	3	4	4	4	3	4	3	litter	patrol	fine	4	3	3	4		3	1	3	follow what the signs say	strict rules	4	4	2	4	4	4	3	3	2	3	2	4	2	3	1	4	3	3	4	3	4	3
1	Botanical Gardens	2	4	2	3	3	4	3	3	3	3	4	3	3				3	3	3	3		3	1	1			1	5	1	5	5	5	3	3	4	4	4	2	2	3	3	5	5	5	5	3	5	3
1	Botanical Gardens	2	1	3	3	1	3	1	2	2	2	2	2	3	litter	more dustbins		4	4	4	4		3	1	3	more dustbins		2	2	2	3	5	5	5	5	4	5	5	5	3	3	4	5	5	5	5	3	4	4
1	Botanical Gardens	2	2	1	1	1	3	1	2	1	1	2	1	3	damage to nature	supervise	charge	4	3	3	3		3	1	3	people protect the nature		1	4	1	4	4	3	3	3	4	4	5	4	1	3	3	5	4	5	4	3	4	4
1	Botanical Gardens	2	2	0	2	1	3	2	2	3	2	2	1	3	litter	signs		4	3	2	4		3	1	2	no more litter		2	5	2	5	3	4	3	3	5	5	4	5	2	3	4	4	3	5	4	3	3	5
1	Botanical Gardens	2	3	0	3	3	3	3	3	2	3	3	3	3				4	4	3	3		3	2	2	people protect together		4	1	4	4	3	3	3	3	5	5	5	4	1	3	4	5	5	5	5	3	3	4
1	Botanical Gardens	2	2	0	2	3	4	3	1	1	1	2	1	3	litter			5	4	4	4		3	1	4			2	5	2	5	5	4	3	3	5	5	4	5	2	3	4	4	5	4	5	3	5	5
1	Botanical Gardens	2	3	2	2	2	4	3	4	3	3	4	4	3	garbage and litter	fines	punishment	4	4	4	4		3	4	3	punishment	more cleaning	5	4	1	3	5	5	3	4	4	4	5	5	1	0	3	4	4	5	4	0	2	4
1	Botanical Gardens	2	2	0	1	1	1	2	1	1	1	1	1	3	litter	supervise		3	3	4	3		3	3	3	national garden for free	provide cheap food	2	4	3	2	2	4	3	2	2	3	4	3	2	3	3	2	3	3	2	3	2	3
1	Botanical Gardens	2	1	3	2	2	3	3	3	2	1	2	1	3	litter	recycle	charge	4	4	5	3		3	0	3	more toilets	cheaper food	2	4	3	5	4	4	3	3	4	4	3	3	4	3	4	2	2	3	5	3	4	4
1	Botanical Gardens	2	2	1	1	1	1	1	1	2	1	1	1	3		provide maps		2	2	3	3		3	1	4	volunteers	signages	2	3	2	4	4	4	3	3	4	3	3	2	3	3	4	4	4	3	4	3	2	4
1	Botanical Gardens	2	3	0	1	1	3	1	2	2	2	1	1	3				3	3	3	3		3	3	3	no more property damage		2	2	2	4	4	3	3	3	2	4	5	4	1	3	4	4	4	5	5	3	5	4
1	Botanical Gardens	2	1	0	2	2	3	2	2	2	1	2	2	3				5	4	4	4		3	1	3			2	5	3	4	4	3	3	3	5	4	5	4	2	3	2	4	5	4	4	3	5	5
1	Botanical Gardens	2	3	1	2	2	1	1	1	2	3	3	3	3				3	3	3	3		3	1	4			4	5	3	4	5	5	3	3	3	4	5	5	2	3	3	5	5	5	5	3	4	5
1	Botanical Gardens	1	1	2	3	2	3	2	4	3	2	3	3	3	litter	more rubbish bins	more signs	4	4	4	4		3	1	1	recycle		4	3	2	4	4	4	3	4	3	4	3	4	4	3	3	3	3	4	4	3	4	4
1	Botanical Gardens	1	2	0	2	3	2	1	2	1	2	2	2	3				3	4	4	4		3	2	2			2	5	3	3	3	4	3	3	5	5	5	4	3	3	2	5	5	5	5	3	5	5
1	Chinatown	2	4	2	4	3	3	2	3	3	4	4	3	3	strengthen relative education	more public advertizing		4	4	4	3		3	3	4	more patrol	more special reminder	4	3	4	4	5	5	3	2	2	2	4	3	4	3	3	3	3	4	4	3	3	4
1	Chinatown	2	4	2	2	2	4	3	4	4	3	2	4	3	have a lot of rubbish	prepare more trash	put a writing	4	3	4	4	children	5	3	3	strengthen clean instrume	strengthen afforest	4	5	4	5	5	5	3	5	2	4	5	4	5	3	1	2	2	3	4	3	3	5
1	Chinatown	2	4	2	3	1	2	2	1	3	1	1	2	3		notices	enlarge knowledge	3	3	3	4		3	3	1	by law	more workers	2	2	3	4	4	4	4	3	3	4	4	3	2	3	4	4	4	4	4	0	3	4
1	Chinatown	2	4	0	2	3	4	3	3	3	2	3	3	3	so many people	control population flow		2	3	3	5		3	1	1	don't set up restaurants		2	2	2	4	4	4	3	5	3	3	3	3	3	3	4	3	3	4	5	3	5	3
1	Chinatown	2	4	2	2	3	4	3	3	4	2	3	4	3	lack of awareness	more flow guards (supervi	raising awareness	2	3	3	5		3	3	1	setting fence and protect	regular maintenance	2	2	2	4	4	4	3	5	3	4	4	4	2	3	4	5	3	4	5	3	5	3
1	Chinatown	2	2	2	3	3	3	3	4	4	4	4	4	3	visitors should not damange	implement policies	media raise awareness	4	4	4	4		3	3	4	less graffitti	less toilet breakage	3	2	2	4	3	4	4	4	4	4	4	4	4	3	5	5	5	5	5	3	5	4
1	Chinatown	2	3	0	3	4	4	4	4	4	4	4	4	3	litter	notices		4	4	4	4		3	3	3			4	4	4	5	5	4	3	4	5	5	5	5	1	3	3	5	4	4	5	3	4	4
1	Chinatown	2	4	2	4	3	4	3	4	4	3	3	4	3	vandalism	fine		4	3	3	3		3	1	3	patrol	painting	2	2	2	4	4	4	3	3	2	4	4	3	2	3	3	4	4	4	4	3	4	4
1	Chinatown	2	4	2	2	2	4	2	4	2	3	1	3	3	bad habits	posters	fines	3	3	4	5		3	2	2	clean them at fixed times	fix them at fixed times	4	4	2	2	4	4	3	3	4	3	4	3	3	3	4	4	4	4	4	3	3	4
1	Chinatown	2	4	2	3	2	2	2	1	3	1	1	3	3		show importance of proper	different language not	3	3	3	4		3	1	1	police	law	2	2	3	4	4	3	5	3	3	4	4	3	2	0	4	4	4	4	4	0	4	4
1	Chinatown	2	4	2	4	3	4	4	4	4	3	4	4	3	mischeif	stricter laws	cctv	5	5	4	3		3	3	4	police patrols	security personnel	4	4	4	3	5	4	5	3	3	3	2	4	5	3	4	4	3	4	2	3	4	5
1	Chinatown	1	1	2	3	3	4	4	4	4	3	3	3	3	disappointment	fines	fence to protect	5	3	4	4		3	2	4			1	2	1	5	5	5	3	5	5	5	5	5	1	3	3	4	4	5	5	3	3	4
1	Chinatown	1	2	1	4	4	3	4	4	4	4	4	4	3	prompt repair	signboards	fines	4	5	2	1	children	4	1	1			4	4	4	4	4	4	3	4	3	4	4	4	4	3	3	4	4	4	4	3	3	5
1	Chinatown	2	1	3	3	3	4	3	3	4	3	4	3	3	education	notices and fines	patrol	4	3	3	3		3	1	3	repaint	notices	2	5	3	4	5	5	3	5	3	4	4	3	2	3	4	5	5	5	5	3	5	5
1	Chinatown	2	4	2	4	3	3	2	3	3	2	4	3	3	damage	signs		5	4	4	4		3	3	4	education	punishment	5	4	4	4	5	4	4	4	4	4	4	4	4	3	5	5	4	5	5	3	3	5
1	Chinatown	2	4	2	4	2	4	4	4	4	2	4	4	3	a large number of visitors	environment problem	traffic jam	3	3	5	5		3	2	1	change location of food j	advertisments	5	5	5	5	5	5	5	5	5	5	5	5	5	3	3	5	5	5	5	3	4	5
1	Chinatown	2	4	2	3	3	4	3	4	4	4	3	3	3	government should solve it	fines		4	3	4	5		3	3	3			4	3	3	4	4	3	3	4	4	2	3	4	3	3	3	4	4	3	3	3	3	3
1	Chinatown	2	3	2	4	3	4	4	4	4	4	4	2	3	vandalism	signs	spot check	4	3	3	3		3	3	3	more security	create awareness	3	3	3	3	3	3	3	3	2	4	2	4	2	3	3	3	3	3	3	3	3	3
1	Chinatown	2	4	2	3	3	3	3	4	4	2	4	2	3	rubbish	more bins	supervise	5	4	4	3		3	3	3	supervison	set an award to recognize	5	4	4	3	4	5	4	4	4	3	4	4	4	3	3	4	4	5	4	3	4	5
1	Chinatown	2	4	0	2	1	4	1	2	4	1	2	4	3	litter	strengthen management	regulation and monitor	3	3	3	2	migrant	5	3	1	patrol	businessmen awareness	2	2	2	3	5	4	3	3	4	4	4	4	1	3	5	3	4	4	4	3	4	5
1	Botanical Gardens	1	1	0	1	2	2	3	3	2	2	2	3	3	regret that visitors damage the garde	ban visitors	fines	4	4	4	3		3	3	1	laws	the garden must arrange	2	4	3	2	4	4	3	3	3	4	2	3	4	3	3	4	4	4	3	3	3	3
1	Botanical Gardens	2	3	1	3	4	4	4	4	4	4	4	3	3	litter	security guards		3	3	3	3		3	3	3			2	2	2	2	4	4	3	3	4	4	4	4	4	3	4	4	4	4	4	3	3	4
1	Botanical Gardens	2	4	2	4	4	4	4	4	4	4	4	4	3	litter	fine and penalty	no eatables	4	2	2	4		3	4	3	maintenance inspection	fix cameras	1	1	1	1	5	5	4	4	5	5	5	5	1	3	5	3	4	4	5	3	5	5
1	Botanical Gardens	2	3	0	3	3	4	4	4	4	4	4	3	3	litter	strict rules and regulati	inspection	4	4	4	5		3	4	4	increase awareness	fines	3	3	3	3	4	5	3	3	3	4	4	4	2	3	4	4	4	4	4	3	4	4
1	Botanical Gardens	2	3	0	4	3	4	3	3	4	4	3	4	3	litter	increase the number of bi	employ investigators	5	3	5	5		3	4	3	educate		2	2	2	5	4	5	5	3	4	4	3	3	2	3	3	4	4	4	4	3	4	4
1	Botanical Gardens	2	3	0	3	3	4	4	4	4	3	3	4	3	upset	create awareness	cctv	3	3	4	4		3	1	3	management system		4	2	5	4	4	4	3	3	3	3	4	4	4	3	3	4	4	4	3	3	4	5
1	Botanical Gardens	2	3	1	4	4	4	4	4	4	4	4	3	3	culture	warn people	fine	4	4	4	4		3	1	4			2	3	2	4	3	4	3	3	4	4	4	3	3	3	4	5	4	4	4	3	4	4
1	Botanical Gardens	2	4	1	1	1	1	1	1	1	2	4	4	3	No	cctv	time limits	4	3	1	4		3	3	4	environmental pollution	stop throwing rubbish in garden	5	3	5	4	2	2	3	3	3	4	4	4	5	3	4	2	4	1	2	3	5	5
1	Botanical Gardens	2	3	0	3	3	4	2	2	3	2	3	2	3	No	Ban pets after a certain	CCTV	4	3	4	4		3	4	0	more bins	security personnel	4	3	2	4	2	2	4	4	2	3	3	3	5	3	2	5	3	4	4	3	4	4
1	Botanical Gardens	2	3	1	4	4	4	4	4	4	4	4	4	3	garden condition will become bad	property checks	security personnel	4	2	4	3		3	1	3	education	security personnel	5	5	2	5	5	5	4	3	3	4	4	4	3	3	4	5	5	5	5	3	4	5
1	Botanical Gardens	2	4	1	1	3	2	2	2	1	1	4	4	3	No	cctv	ban pets	5	5	2	4		3	4	3	maintenance	stop throwing rubbish in garden	2	4	4	4	2	2	4	4	2	3	3	3	5	3	2	5	5	5	1	3	4	5
1	Botanical Gardens	2	2	0	4	4	4	4	4	4	4	4	3	3	breakage of public facilities	advertisments	banners	4	3	4	4		3	3	3	less littering	maintenance	2	4	2	4	4	4	3	3	4	4	4	3	3	3	4	4	4	3	5	3	3	4
1	Botanical Gardens	2	2	1	4	4	4	3	2	2	4	4	3	3		more police		5	3	4	3		3	4	1			1	2	2	5	5	5	3	5	3	2	2	4	3	3	3	5	5	4	4	3	4	5
[truncated: 76 more columns]
